# Supplementary material for: Risk Factors for Inadequate Bowel Preparation Before Colonoscopy in Patients with Ulcerative Colitis in Clinical and Endoscopic Remission: A Multicenter Retrospective Cohort Study
Source: Diagnostics (Basel). 2026 Feb 5;16(3):490. doi: 10.3390/diagnostics16030490 (PMC12896592; doi:10.3390/diagnostics16030490)
Supplement: Supplementary file 1 [file diagnostics-16-00490-s001.zip]

Archive with 1 entries (1 files):
- diagnostics-4108330-supplementary.pdf
